# Supplementary material for: Establishment of Stem Cell-like Cells of Sida hermaphrodita (L.) Rusby from Explants Containing Cambial Meristems
Source: Int J Mol Sci. 2022 Jul 11;23(14):7644. doi: 10.3390/ijms23147644 (PMC9320681; doi:10.3390/ijms23147644)
Supplement: Supplementary file 1 [file ijms-23-07644-s001.zip]

Archive with 1 entries (1 files):
- ijms-1787162-supplementary.pdf
